# Supplementary material for: A LysR-Type Transcriptional Regulator LcrX Is Involved in Virulence, Biofilm Formation, Swimming Motility, Siderophore Secretion, and Growth in Sugar Sources in Xanthomonas axonopodis Pv. glycines
Source: Front Plant Sci. 2020 Jan 10;10:1657. doi: 10.3389/fpls.2019.01657 (PMC6965072; doi:10.3389/fpls.2019.01657)
Supplement: Supplementary file 12 [file Table_4.xlsx]

## Sheet: Sheet1
Table S4. Classification of more abundant (>2 fold) proteins in Xag(EV) using clusters of orthologous groups from the comparison between Xag(EV) and Xag(LcrX)
COG function	Accession number	Identified proteins	Fold change [Xag(EV)/Xag(LcrX)]	p-value	included in other group
C(Energy production and conversion)	AOY62707	ubiquinol cytochrome C oxidoreductase	*
	AOY64861	NADH:ubiquinone oxidoreductase subunit J	*
	AOY64862	NADH-quinone oxidoreductase subunit N	*
D(Cell cycle control, cell division, chromosome partitioning)	AOY63893	cell division topological specificity factor MinE	*
E(Amino acid transport and metabolism)	AOY60784	peptidase S9	*
	AOY60797	asparaginase	*
	AOY61611	D-amino acid dehydrogenase small subunit	*
	AOY64576	anthranilate/aminodeoxychorismate synthase component II	*
F(Nucleotide transport and metabolism)	AOY64185	DNA mismatch repair protein MutT	*
	AOY64229	bis(5'-nucleosyl)-tetraphosphatase (symmetrical)	*
G(Carbohydrate transport and metabolism)	AOY60901	C4-dicarboxylate ABC transporter	*
	AOY61130	gluconolactonase	*
	AOY63351	glycoside hydrolase	*
	AOY63356	2-dehydro-3-deoxy-6-phosphogalactonate aldolase	*
	AOY60939	fructose-bisphosphatase	5.30903	0.0461773
H(Coenzyme transport and metabolism)	AOY60851	hypothetical protein	*
	AOY61761	nicotinate phosphoribosyltransferase	*
	AOY63559	3-hydroxyanthranilate 3 and4-dioxygenase	*
	AOY63865	riboflavin biosynthesis protein RibF	*
	AOY64445	hydroxymethylbilane synthase	*
	AOY64653	8-amino-7-oxononanoate synthase	*
I(Lipid transport and metabolism)	AOY61276	3-oxoacyl-ACP reductase	*
	AOY63513	FMN-dependent NADH-azoreductase	*
	AOY63596	acyl-CoA dehydrogenase	*
J(Translation, ribosomal structure and biogenesis)	AOY61771	peptide deformylase	*
	AOY62780	GNAT family N-acetyltransferase	*
	AOY64117	50S ribosomal protein L30	*
	AOY63864	isoleucine--tRNA ligase	2.91896	0.00973244
K(Transcription)	AOY62066	transcriptional regulator	*
L(Replication, recombination and repair)	AOY63231	NUDIX hydrolase	*
M(Cell wall/membrane/envelope biogenesis)	AOY62271	D-arabinose 5-phosphate isomerase	*
	AOY62822	phosphinothricin acetyltransferase	*
	AOY62856	mechanosensitive ion channel protein MscS	*
N(Cell motility)	AOY63136	flagellar motor switch protein FliG	*
	AOY62502	ferrous iron transporter B	*		U
O(Post-translational modification, protein turnover, and chaperones)	AOY62733	zinc metalloprotease HtpX	*
	AOY62799	cytochrome c biogenesis protein CcmE	*
	AOY64163	thioredoxin	*
	AOY64190	alkyl hydroperoxide reductase subunit F	*
	AOY62452	protease	3.42581	0.0284528
	AOY62321	OsmC family peroxiredoxin	2.10813	0.0125733
P(Inorganic ion transport and metabolism)	AOY61332	catalase	*
	AOY62038	cation:proton antiport protein	*
	AOY63354	TonB-dependent receptor	*
	AOY63697	arsenate reductase	*
	AOY63845	TonB-dependent receptor	*
	AOY64564	bacterioferritin	*
	AOY62387	TonB-dependent receptor	2.09836	0.0332919
S(Function unknown)	AOY61822	acetolactate synthase	*
	AOY62050	murein transglycosylase	*
	AOY60809	hypothetical protein	*
	AOY60886	TIGR00266 family protein	*
	AOY60891	DUF4375 domain-containing protein	*
	AOY61265	pteridine-dependent deoxygenase	*
	AOY61605	glutathione peroxidase	*
	AOY61623	oxidoreductase	*
	AOY61891	hypothetical protein	*
	AOY62010	hypothetical protein	*
	AOY62730	polyhydroxyalkanoate synthesis repressor PhaR	*
	AOY62927	type VI secretion protein	*
	AOY63056	regulation of enolase 1	*
	AOY63276	hypothetical protein	*
	AOY63573	hypothetical protein	*
	AOY63877	calcium-binding protein	*
	AOY64069	alkylhydroperoxidase	*
	AOY64475	oxidoreductase	*
	AOY64707	hypothetical protein	*
	AOY65060	putative toxin-antitoxin system toxin component and PIN family	*
T(Signal transduction mechanisms)	AOY61694	protein kinase	*
	AOY63098	c-di-GMP phosphodiesterase	*
	AOY63848	histidine kinase	*
	AOY63849	transcriptional regulator	*
U(Intracellular trafficking, secretion, and vesicular transport)	AOY61741	type II secretion system protein GspG	*
	AOY62617	signal recognition particle-docking protein FtsY	*
V(Defense mechanisms)	AOY62895	lipid A export permease/ATP-binding protein MsbA	*
* Indicates the protein is only detected in Xag(EV)
