# Supplementary material for: A LysR-Type Transcriptional Regulator LcrX Is Involved in Virulence, Biofilm Formation, Swimming Motility, Siderophore Secretion, and Growth in Sugar Sources in Xanthomonas axonopodis Pv. glycines
Source: Front Plant Sci. 2020 Jan 10;10:1657. doi: 10.3389/fpls.2019.01657 (PMC6965072; doi:10.3389/fpls.2019.01657)
Supplement: Supplementary file 13 [file Table_5.xlsx]

## Sheet: Sheet1
Table S5. Classification of more abundant (>2 fold) proteins in Xag(LcrX) using clusters of orthologous groups from the comparison between Xag(EV) and Xag(LcrX)
COG function	Accession number	Identified proteins	Fold change [Xag(LcrX)/Xag(EV)]	p-value	included in other group
C(Energy production and conversion)	AOY61046	glycerophosphodiester phosphodiesterase	*
	AOY62335	xanthine dehydrogenase	*
	AOY63960	glycerophosphodiester phosphodiesterase	*
	AOY64997	alcohol dehydrogenase	*
	AOY61310	ABC transporter ATP-binding protein	*		P
D(Cell cycle control, cell division, chromosome partitioning)	AOY61486	cell division ATP-binding protein FtsE	*
E(Amino acid transport and metabolism)	AOY64093	glycine C-acetyltransferase	2.49829	0.00826669
	AOY63241	1-(5-phosphoribosyl)-5-[(5-phosphoribosylamino)methylideneamino]imidazole-4-carboxamide isomerase	*
	AOY64256	arylesterase	*
	AOY62698	rRNA maturation RNase YbeY	*
G(Carbohydrate transport and metabolism)	AOY61306	beta-xylosidase	*
	AOY61806	alpha-1 2-mannosidase	*
	AOY63043	sorbosone dehydrogenase	*
	AOY63357	galactonate dehydratase	*
	AOY64287	D-galactose 1-dehydrogenase	*
	AOY64590	nucleoside-diphosphate sugar epimerase	*		M
H(Coenzyme transport and metabolism)	AOY63060	siroheme synthase	*
	AOY64159	molybdenum cofactor biosynthesis protein B	*
	AOY65025	2-octaprenyl-3-methyl-6-methoxy-1 and4-benzoquinol hydroxylase	*
I(Lipid transport and metabolism)	AOY60871	cardiolipin synthase	*
	AOY60966	3-ketoacyl-ACP reductase	*
	AOY61280	beta-ketoacyl-[acyl-carrier-protein] synthase II	*
	AOY64723	carboxylesterase	*
J(Translation, ribosomal structure and biogenesis)	AOY64907	translation initiation factor IF-1	2.55346	0.0394035
	AOY63792	23S rRNA (uracil(1939)-C(5))-methyltransferase	*
K(Transcription)	AOY61147	LacI family transcriptional regulator	*
	AOY61799	LysR family transcriptional regulator	*
	AOY62371	Fur family transcriptional regulator	*
	AOY63355	galactose-binding protein	*
	AOY63637	heat-inducible transcriptional repressor HrcA	*
	AOY63747	hypothetical protein	*
	AOY64580	GNAT family N-acetyltransferase	*
	AOY64943	histidine utilization repressor	*
	AOY64004	3-deoxy-D-manno-octulosonic acid kinase	*		L,T
L(Replication, recombination and repair)	AOY64686	gamma carbonic anhydrase family protein	3.10339	0.0360587
	AOY62133	ATP-dependent DNA helicase RecQ	*
	AOY62436	DNA polymerase III subunit delta	*
	AOY63562	exodeoxyribonuclease I	*
	AOY63998	DNA polymerase III subunit gamma/tau	*
M(Cell wall/membrane/envelope biogenesis)	AOY60841	LysM domain protein	*
	AOY61810	lipid A biosynthesis lauroyl acyltransferase	*
	AOY61950	mechanosensitive ion channel protein MscL	*
	AOY62270	phenylphosphate carboxylase subunit delta	*
	AOY63007	energy transducer TonB	*
	AOY64005	ADP-heptose--LPS heptosyltransferase	*
O(Post-translational modification, protein turnover, and chaperones)	AOY61433	anhydro-N-acetylmuramic acid kinase	*
	AOY63401	DNA primase	*
	AOY63930	thioredoxin reductase	*
P(Inorganic ion transport and metabolism)	AOY61895	ferric-rhodotorulic acid/ferric-coprogen receptor FhuE	*
Q(Secondary metabolites biosynthesis, transport, and catabolism)	AOY64587	peptidase M23	*
S(Function unknown)	AOY61293	thiol reductase thioredoxin	*
	AOY62392	murein transglycosylase	*
	AOY64698	hypothetical protein	*
	AOY64865	carboxypeptidase	*
	AOY61043	tRNA uridine-5-carboxymethylaminomethyl(34) synthesis GTPase MnmE	2.66014	0.0332827
	AOY60895	2-deoxy-D-gluconate 3-dehydrogenase	*
	AOY61197	cation acetate symporter	*
	AOY61375	HAD family hydrolase	*
	AOY61661	peptidoglycan-binding protein	*
	AOY62183	16S rRNA (uracil(1498)-N(3))-methyltransferase	*
	AOY62217	hypothetical protein	*
	AOY62229	hypothetical protein	*
	AOY62241	peptide ABC transporter permease	*
	AOY62304	SET domain-containing protein-lysine N-methyltransferase	*
	AOY62911	type IV secretion protein Rhs	*
	AOY62989	hypothetical protein	*
	AOY63421	UDP-N-acetylglucosamine acyltransferase	*
	AOY63911	hypothetical protein	*
	AOY64823	multi-copper polyphenol oxidoreductase	*
T(Signal transduction mechanisms)	AOY61652	sigma-54-dependent Fis family transcriptional regulator	*
	AOY63120	DNA-binding response regulator	*
	AOY63329	histidine kinase	*
	AOY63506	hybrid sensor histidine kinase/response regulator	*
	AOY64318	DNA-binding response regulator	*
U(Intracellular trafficking, secretion, and vesicular transport)	AOY61744	general secretion pathway protein GspJ	*
	AOY61738	hypothetical protein	*		W
V(Defense mechanisms)	AOY61473	acriflavine resistance protein B	*
	AOY61603	multidrug ABC transporter ATP-binding protein	*
* Indicates the protein is only detected in Xag(LcrX)
