# Supplementary material for: A LysR-Type Transcriptional Regulator LcrX Is Involved in Virulence, Biofilm Formation, Swimming Motility, Siderophore Secretion, and Growth in Sugar Sources in Xanthomonas axonopodis Pv. glycines
Source: Front Plant Sci. 2020 Jan 10;10:1657. doi: 10.3389/fpls.2019.01657 (PMC6965072; doi:10.3389/fpls.2019.01657)
Supplement: Supplementary file 14 [file Table_6.xlsx]

## Sheet: Sheet1
Table S6. Classification of more abundant (>2 fold) proteins in Xag(EV) using clusters of orthologous groups from the comparison between Xag(EV) and XagΔlcrX(EV)
COG function	Accession number	Identified proteins	Fold change [Xag(EV)/XagΔlcrX(EV)]	p-value	Included in other group
C (Energy production and conversion)	AOY61663	lactoylglutathione lyase	*
	AOY62885	succinate dehydrogenase and hydrophobic membrane anchor protein	*
	AOY64233	monooxygenase	*
	AOY64606	pyruvate dehydrogenase (acetyl-transferring) E1 component subunit alpha	*
	AOY64997	alcohol dehydrogenase	*
	AOY62522	NADH dehydrogenase	2.18287	0.0244752
D(Cell cycle control, cell division, chromosome partitioning)	AOY61486	cell division ATP-binding protein FtsE	*
E (Amino Acid metabolism and transport)	AOY60784	peptidase S9	*
	AOY60957	peptidase M4	*
	AOY62213	L-serine ammonia-lyase	*
	AOY61611	D-amino acid dehydrogenase small subunit	2.78085	0.0319414
	AOY62226	3-dehydroquinate synthase	2.63307	0.0232271
	AOY62784	glutamate 5-kinase	2.19813	0.0438235
G(Carbohydrate metabolism and transport)	AOY61284	glycosyl hydrolase	*
	AOY61782	ribosome small subunit-dependent GTPase A	*
	AOY61980	glycogen debranching enzyme GlgX	*
	AOY62575	alpha-glucosidase	*
	AOY60908	alpha-amylase	4.37188	0.00520898
	AOY62724	bifunctional ADP-dependent (S)-NAD(P)H-hydrate dehydratase/NAD(P)H-hydrate epimerase	*
	AOY60805	3-beta hydroxysteroid dehydrogenase	*		M
H (Coenzyme transport and metabolism)	AOY61028	pyridoxine 5'-phosphate synthase	*
	AOY61094	GTP cyclohydrolase I FolE	*
	AOY61956	thiazole synthase	*
	AOY63071	molybdopterin molybdenumtransferase MoeA	*
	AOY63339	pantoate--beta-alanine ligase	*
	AOY63865	riboflavin biosynthesis protein RibF	2.15307	0.00616285
I (Lipid metabolism)	AOY60871	cardiolipin synthase	*
	AOY61295	acyl-CoA thioesterase	*
	AOY63513	FMN-dependent NADH-azoreductase	*
	AOY63805	enoyl-CoA hydratase	*
	AOY64655	3-oxoacyl-ACP reductase	*
J (Translation)	AOY61621	16S rRNA pseudouridine(516) synthase	*
	AOY61870	ribonuclease PH	*
	AOY63093	tRNA 2-thiouridine(34) synthase MnmA	*
	AOY63450	RNA-binding protein	*
	AOY64117	50S ribosomal protein L30	*
K (Transcription)	AOY62066	transcriptional regulator	*
	AOY63597	ArsR family transcriptional regulator	*
	AOY63747	BHE84_17330	*
	AOY64244	Fis family transcriptional regulator	*
	AOY63277	serine/threonine protein kinase	*		L,T
L (Replication, recombination and repair)	AOY62391	transposase	*
	AOY63657	replicative DNA helicase	3.21696	0.00619458
M (Cell wall/membrane/envelop biogenesis)	AOY61101	epimerase	*
	AOY64297	UDP-3-O-[3-hydroxymyristoyl] N-acetylglucosamine deacetylase	*
	AOY62856	mechanosensitive ion channel protein MscS	3.37422	0.022417
N(Cell motility)	AOY61551	chemotaxis protein	*		T
O (Post-translational modification, protein turnover, and chaperones)	AOY62149	tRNA (adenosine(37)-N6)-threonylcarbamoyltransferase complex dimerization subunit type 1 TsaB	*
	AOY62733	zinc metalloprotease HtpX	*
	AOY64163	thioredoxin	*
	AOY62364	peptidase C1	2.19038	0.00780669
P (Inorganic ion transport and metabolism)	AOY61753	TonB-dependent receptor	*
	AOY62186	3'(2') and5'-bisphosphate nucleotidase	*
	AOY63672	carbonic anhydrase	*
	AOY63697	arsenate reductase	*
	AOY63845	TonB-dependent receptor	*
S (Function Unknown)	AOY61064	anti-sigma B factor antagonist	*
	AOY61075	hypothetical protein	*
	AOY61981	hypothetical protein	*
	AOY62843	hypothetical protein	*
	AOY64694	Avirulence protein AvrBs3	*
	AOY60809	hypothetical protein	*
	AOY61172	polyvinylalcohol dehydrogenase	*
	AOY61560	chemotaxis protein	*
	AOY61623	oxidoreductase	*
	AOY61757	hypothetical protein	*
	AOY61857	EVE domain-containing protein	*
	AOY62123	7-cyano-7-deazaguanine synthase QueC	*
	AOY62232	hypothetical protein	*
	AOY63094	lysogenization regulator HflD	*
	AOY63276	hypothetical protein	*
	AOY63382	hypothetical protein	*
	AOY63545	Fe-S cluster assembly protein HesB	*
	AOY64349	YihA family ribosome biogenesis GTP-binding protein	*
	AOY62369	hypothetical protein	2.5722	0.0176213
	AOY63658	NADPH-dependent FMN reductase	2.27549	0.0353355
T (Signal transduction mechanisms)	AOY61338	two-component sensor histidine kinase	*
	AOY61652	sigma-54-dependent Fis family transcriptional regulator	*
	AOY61694	protein kinase	*
	AOY64198	histidine kinase	*
U (Intracellular trafficking, secretion, and vesicular transport)	AOY62617	signal recognition particle-docking protein FtsY	*
	AOY64636	EscJ/YscJ/HrcJ family type III secretion inner membrane ring protein	*
V (Defense mechanisms)	AOY61299	ABC transporter	2.46335	0.00654166
	AOY62892	lipoprotein releasing system and ATP-binding protein	2.14039	0.00152526
* Indicates the protein is only detected in Xag(EV).
